# Supplementary material for: CALU promotes lung adenocarcinoma progression by enhancing cell proliferation, migration and invasion
Source: Respir Res. 2024 Jul 5;25:267. doi: 10.1186/s12931-024-02901-3 (PMC11227236; doi:10.1186/s12931-024-02901-3)
Supplement: Supplementary file 2 — Supplementary Material 2: Additional file 2: RNA sequencing Analysis of CALU [file 12931_2024_2901_MOESM2_ESM.xls]

GeneID	log2FoldChange(KD/NC)	Pvalue
PRR5-ARHGAP8	-6.393390114	2.95E-05
TSLP	-4.399681364	0.000105956
HSPA6	-3.460552383	1.84E-17
CALU	-3.411734619	1.15E-109
HSPA1A	-3.009468841	1.79E-87
HSPA1B	-2.846490153	7.77E-69
TEX15	-2.613527476	4.87E-06
AP3S1	-2.523539386	6.93E-40
C7orf50	-2.208633521	5.61E-34
FAM3C	-2.130831563	4.82E-19
IL11	-2.124814387	7.49E-23
TIMP3	-2.108732087	0.000483205
CIAO2B	-1.960225826	4.38E-21
LAP3	-1.92809444	2.89E-19
CSNK1A1	-1.885812718	1.58E-42
CFL2	-1.831822986	6.06E-32
MAGED4B	-1.771498369	4.50E-06
AACS	-1.733650217	1.10E-30
ANXA7	-1.732038449	2.63E-38
C1orf116	-1.694435924	1.05E-16
ISOC1	-1.692345617	2.87E-12
RPL36A-HNRNPH2	-1.68569131	0.000608302
CNNM4	-1.638256039	2.31E-27
RCCD1	-1.636444335	2.03E-18
DOC2B	-1.571823697	0.001958913
UBE2W	-1.562826579	3.29E-12
BEAN1	-1.541331711	0.000450875
CD276	-1.500726676	2.72E-17
HOXA1	-1.494994926	6.91E-05
FOSB	-1.457340288	1.25E-08
RNF167	-1.453982537	3.58E-26
USP15	-1.451220685	9.93E-08
CCDC112	-1.439941314	2.99E-05
TRNT1	-1.43569687	1.09E-08
EMP1	-1.415161242	7.70E-09
NPTN	-1.41509138	3.82E-28
FUT1	-1.395667758	0.000556358
SMIM3	-1.388160383	0.000561331
PCDH1	-1.38714957	7.18E-14
C5orf15	-1.385624086	5.10E-16
UBE3A	-1.379620076	4.84E-09
ARL13B	-1.342496615	2.51E-05
PDZD11	-1.31768831	3.50E-16
PHLDA2	-1.307189155	1.25E-06
SHH	-1.300459962	4.69E-05
PTER	-1.271376509	3.08E-06
FAM120A	-1.263238464	5.38E-21
SLC25A32	-1.259416817	6.37E-11
UBE2V2	-1.2544634	2.48E-11
DNAJB1	-1.253801199	6.34E-29
SH3BP4	-1.252423735	2.09E-17
SLC6A15	-1.247639139	1.47E-10
SLC7A7	-1.240822735	8.12E-22
CSKMT	-1.235233961	1.20E-05
IGF2BP3	-1.232894725	1.29E-08
AMIGO2	-1.226623811	3.67E-22
DDAH1	-1.225109836	0.000308268
BZW1	-1.220167567	1.35E-18
MOB1A	-1.219930054	1.47E-19
PPIP5K2	-1.217709567	5.93E-06
CHAC2	-1.21346362	0.000495203
MLEC	-1.20072392	6.08E-25
MAD2L1	-1.198255649	7.07E-09
HBEGF	-1.182203964	7.19E-06
QSER1	-1.182043029	1.02E-05
USP46	-1.179277644	0.001281608
SDHD	-1.178285435	5.47E-14
UBAP1	-1.170875742	1.40E-17
AFF1	-1.170518429	9.95E-11
DYRK2	-1.166443953	7.10E-06
C6orf120	-1.165105296	1.20E-06
UBE3C	-1.153062331	4.17E-15
L1CAM	-1.13753144	0.000704143
TFPI	-1.127006102	4.36E-11
PALM2AKAP2	-1.126534122	8.60E-11
MTM1	-1.12414509	0.001553493
SCD5	-1.120953374	4.35E-07
MATN3	-1.115634467	0.002676079
FNBP1L	-1.111949295	1.40E-06
MINDY2	-1.109851676	3.96E-05
RAB27B	-1.109217259	1.14E-05
DEPDC1	-1.108078563	0.000432741
ARMC6	-1.098108352	2.36E-07
CEP55	-1.097745528	9.06E-07
SLC25A40	-1.087761986	0.00128347
IL13RA1	-1.084151214	1.52E-14
TFAM	-1.08272195	5.74E-09
PCGF1	-1.080951049	1.24E-05
HMOX1	-1.056879045	1.36E-14
LRRC40	-1.051897116	0.000253801
TTC33	-1.051793976	0.000144062
ATL2	-1.041663492	9.16E-07
GNB4	-1.038016698	0.000427187
BEX2	-1.036926298	2.67E-08
ROR1	-1.036307828	0.00089191
RNF103	-1.035853956	1.56E-06
LRRC8C	-1.035126896	5.03E-06
UBXN2B	-1.031200286	1.16E-05
ASNS	-1.02565822	2.32E-17
HR	-1.011880353	2.42E-09
TEX264	-1.005176532	2.45E-09
MAST4	1.004843887	0.000373724
DENND6A	1.008411166	6.99E-07
ACSL4	1.013233908	1.80E-12
NREP	1.013450832	2.02E-05
PNRC2	1.014828523	1.13E-07
MYLK	1.017850877	1.36E-08
OAS1	1.025153504	4.12E-07
MAGED4	1.027855503	3.18E-05
PTGS2	1.03759796	4.55E-13
ASTN2	1.045745612	4.89E-08
CEMIP2	1.046860463	3.23E-11
PALMD	1.047169611	0.000228588
ANKHD1-EIF4EBP3	1.053040811	3.17E-05
GLS	1.0555357	1.03E-15
DUSP16	1.057769782	2.13E-14
CXCL2	1.062723371	5.94E-07
IRS1	1.066481335	9.94E-10
IL17RD	1.074842399	0.001716778
CASTOR1	1.080079667	0.000217814
AXIN2	1.081400475	2.48E-05
KITLG	1.082049327	0.000108782
MAP3K8	1.088921815	3.06E-10
VASH1	1.094065613	4.96E-07
FAS	1.096573192	1.68E-06
SPATA18	1.09849362	0.000748757
RHOBTB1	1.103180392	3.14E-06
PEG10	1.110797739	5.75E-13
TLE4	1.117720745	0.000555801
C1QTNF6	1.130058966	1.59E-10
PANK1	1.133359287	0.001345393
TRANK1	1.152446507	9.29E-10
ITIH2	1.16217478	0.000196441
CCL20	1.187682929	4.43E-05
NR2F1	1.194056684	7.19E-05
EIF4EBP2	1.199319522	5.17E-17
CITED2	1.215487244	1.39E-08
RNF43	1.220614867	2.88E-05
ARL4C	1.254231232	6.74E-28
EPHA4	1.257262848	0.000836007
TGFBR2	1.258878835	5.00E-19
PTBP2	1.265894958	0.001396269
IFIH1	1.270233688	0.00116379
ZNF81	1.27369993	0.001371649
CYP1B1	1.278400492	2.05E-10
GRHL3	1.303385079	0.000101778
PDK4	1.304028535	9.94E-14
LIN28B	1.321554576	0.001525878
CPEB2	1.325921933	2.63E-11
GATM	1.359443972	2.38E-05
BMF	1.379377093	0.000542478
ARRDC3	1.389831837	8.03E-12
CEACAM1	1.391536858	2.53E-06
IL6R	1.392578704	3.03E-10
ADAMTS9	1.396292149	1.15E-08
ZSWIM5	1.406178118	0.001364908
PKDCC	1.415431965	2.09E-12
ACTA2	1.415918669	1.63E-18
TNFAIP3	1.417922193	3.13E-26
CREB3L3	1.434940146	0.000433677
FBXW10	1.44500727	0.000574386
GUCY1B1	1.448069413	0.001520426
TGFBR3	1.45788175	1.02E-06
SHE	1.459687044	5.27E-06
SLC16A6	1.471229619	0.000226805
PCSK9	1.485178731	0.000249241
BTG2	1.500490049	4.29E-17
CXCL1	1.506257316	9.71E-27
TNFSF15	1.513275656	1.09E-05
METTL7A	1.531167879	0.000519889
SKP2	1.553153395	5.65E-07
IFIT1	1.608524979	3.44E-06
MX1	1.628220336	1.02E-06
NCALD	1.643176371	3.12E-06
SESN1	1.658834147	4.42E-10
CYGB	1.689665231	5.01E-09
IFI6	1.726818768	1.36E-08
HLF	1.861876241	3.89E-05
ZNF608	1.884971978	0.000131109
DDIT4L	1.909420221	1.47E-05
RASSF10	1.911476744	1.10E-09
SGK3	1.938114479	0.000354939
MAN1C1	2.043285089	0.00246484
U2AF1	2.224399666	0.000757541
NTN1	2.33732458	5.18E-05
SLC52A1	2.520736691	3.52E-10
DNAI3	3.410619958	0.000364646
